# Supplementary material for: Targeted Exome Sequencing Identified Novel USH2A Mutations in Usher Syndrome Families
Source: PLoS One. 2013 May 30;8(5):e63832. doi: 10.1371/journal.pone.0063832 (PMC3667821; doi:10.1371/journal.pone.0063832)
Supplement: Table S3 — List of all probes used to enrich for the target genes. (XLSX) [file pone.0063832.s005.xlsx]

## Sheet: Sheet1
Gene name	Chromosome	Start position	End position
ABCA4	chr1	94458391	94458798
ABCA4	chr1	94461665	94461751
ABCA4	chr1	94463417	94463666
ABCA4	chr1	94466392	94466484
ABCA4	chr1	94466558	94466661
ABCA4	chr1	94467064	94467548
ABCA4	chr1	94470931	94471138
ABCA4	chr1	94473190	94473308
ABCA4	chr1	94473791	94473853
ABCA4	chr1	94474307	94474427
ABCA4	chr1	94476356	94476485
ABCA4	chr1	94476818	94476941
ABCA4	chr1	94477140	94477181
ABCA4	chr1	94480099	94480246
ABCA4	chr1	94481295	94481410
ABCA4	chr1	94484130	94484228
ABCA4	chr1	94484956	94485315
ABCA4	chr1	94486796	94486965
ABCA4	chr1	94487196	94487270
ABCA4	chr1	94487402	94487507
ABCA4	chr1	94488942	94488974
ABCA4	chr1	94490510	94490604
ABCA4	chr1	94491119	94491151
ABCA4	chr1	94495001	94495187
ABCA4	chr1	94495984	94496082
ABCA4	chr1	94496552	94496676
ABCA4	chr1	94497334	94497599
ABCA4	chr1	94502296	94502344
ABCA4	chr1	94502701	94502906
ABCA4	chr1	94505599	94505683
ABCA4	chr1	94506765	94506958
ABCA4	chr1	94508317	94508454
ABCA4	chr1	94508892	94509031
ABCA4	chr1	94510169	94510300
ABCA4	chr1	94511193	94511521
ABCA4	chr1	94512475	94512649
ABCA4	chr1	94514424	94514513
ABCA4	chr1	94517189	94517254
ABCA4	chr1	94520667	94520871
ABCA4	chr1	94522157	94522378
ABCA4	chr1	94525025	94525214
ABCA4	chr1	94526093	94526315
ABCA4	chr1	94526939	94526995
ABCA4	chr1	94528133	94528309
ABCA4	chr1	94528668	94528873
ABCA4	chr1	94543246	94543443
ABCA4	chr1	94544146	94544262
ABCA4	chr1	94544878	94545017
ABCA4	chr1	94546034	94546274
ABCA4	chr1	94548908	94548997
ABCA4	chr1	94564350	94564547
ABCA4	chr1	94568571	94568698
ABCA4	chr1	94574133	94574272
ABCA4	chr1	94576994	94577135
ABCA4	chr1	94578529	94578622
ABCA4	chr1	94586536	94586688
ABCC6	chr16	16243422	16244098
ABCC6	chr16	16244435	16244629
ABCC6	chr16	16248485	16248651
ABCC6	chr16	16248730	16248888
ABCC6	chr16	16251520	16251666
ABCC6	chr16	16253339	16253440
ABCC6	chr16	16255295	16255421
ABCC6	chr16	16256850	16257049
ABCC6	chr16	16259480	16259800
ABCC6	chr16	16263503	16263710
ABCC6	chr16	16267141	16267261
ABCC6	chr16	16269768	16269843
ABCC6	chr16	16271309	16271483
ABCC6	chr16	16272655	16272822
ABCC6	chr16	16276269	16276445
ABCC6	chr16	16276661	16276787
ABCC6	chr16	16277816	16278048
ABCC6	chr16	16278816	16278891
ABCC6	chr16	16280981	16281068
ABCC6	chr16	16282688	16282831
ABCC6	chr16	16284021	16284224
ABCC6	chr16	16286687	16286779
ABCC6	chr16	16291878	16292039
ABCC6	chr16	16295858	16296035
ABCC6	chr16	16297267	16297470
ABCC6	chr16	16302585	16302716
ABCC6	chr16	16306042	16306103
ABCC6	chr16	16308181	16308306
ABCC6	chr16	16313411	16313539
ABCC6	chr16	16313679	16313804
ABCC6	chr16	16315470	16315688
ABCC6	chr16	16317256	16317351
ADAM9	chr8	38854388	38854679
ADAM9	chr8	38865405	38865502
ADAM9	chr8	38869177	38869235
ADAM9	chr8	38871484	38873538
ADAM9	chr8	38873637	38873713
ADAM9	chr8	38874555	38874933
ADAM9	chr8	38876372	38876437
ADAM9	chr8	38879162	38879233
ADAM9	chr8	38880675	38880844
ADAM9	chr8	38883322	38883403
ADAM9	chr8	38884196	38884329
ADAM9	chr8	38899465	38899636
ADAM9	chr8	38912000	38912092
ADAM9	chr8	38913096	38913291
ADAM9	chr8	38928817	38928922
ADAM9	chr8	38933407	38933794
ADAM9	chr8	38934747	38934930
ADAM9	chr8	38940160	38940245
ADAM9	chr8	38940487	38940592
ADAM9	chr8	38947304	38947707
ADAM9	chr8	38948778	38948865
ADAM9	chr8	38959382	38959449
ADAM9	chr8	38961126	38962663
AHI1	chr6	135604670	135606785
AHI1	chr6	135607537	135607686
AHI1	chr6	135611561	135611663
AHI1	chr6	135618570	135618630
AHI1	chr6	135621638	135621971
AHI1	chr6	135622546	135622677
AHI1	chr6	135623511	135623955
AHI1	chr6	135639572	135639754
AHI1	chr6	135644300	135644517
AHI1	chr6	135679270	135679325
AHI1	chr6	135708922	135709171
AHI1	chr6	135715795	135716034
AHI1	chr6	135726089	135726115
AHI1	chr6	135732486	135732682
AHI1	chr6	135748305	135748445
AHI1	chr6	135749767	135749897
AHI1	chr6	135751020	135751138
AHI1	chr6	135752346	135752452
AHI1	chr6	135754165	135754394
AHI1	chr6	135756295	135756370
AHI1	chr6	135759513	135759636
AHI1	chr6	135763720	135763852
AHI1	chr6	135768146	135768298
AHI1	chr6	135769428	135769613
AHI1	chr6	135774479	135774574
AHI1	chr6	135776872	135777064
AHI1	chr6	135778632	135778851
AHI1	chr6	135784263	135784444
AHI1	chr6	135786952	135787511
AHI1	chr6	135788719	135788772
AHI1	chr6	135811055	135811363
AHI1	chr6	135811598	135811885
AHI1	chr6	135813366	135813516
AHI1	chr6	135816451	135816847
AHI1	chr6	135816952	135817036
AHI1	chr6	135818326	135818387
AHI1	chr6	135818721	135818914
AHI1	chr6	135830210	135830219
AIPL1	chr17	6327057	6329150
AIPL1	chr17	6329935	6330076
AIPL1	chr17	6330201	6330377
AIPL1	chr17	6331638	6331826
AIPL1	chr17	6337239	6337418
AIPL1	chr17	6338329	6338519
ALMS1	chr2	73612886	73613320
ALMS1	chr2	73635750	73635875
ALMS1	chr2	73646251	73646446
ALMS1	chr2	73649985	73650102
ALMS1	chr2	73651558	73652030
ALMS1	chr2	73653581	73653681
ALMS1	chr2	73659326	73659419
ALMS1	chr2	73675090	73681194
ALMS1	chr2	73682289	73682422
ALMS1	chr2	73689923	73689937
ALMS1	chr2	73716761	73718625
ALMS1	chr2	73746902	73747143
ALMS1	chr2	73761951	73762076
ALMS1	chr2	73777394	73777564
ALMS1	chr2	73784347	73784481
ALMS1	chr2	73786099	73786269
ALMS1	chr2	73799389	73800707
ALMS1	chr2	73826528	73826648
ALMS1	chr2	73827805	73828008
ALMS1	chr2	73828322	73828563
ALMS1	chr2	73829312	73829495
ALMS1	chr2	73830368	73830986
ALMS1	chr2	73831058	73831118
ALMS1	chr2	73835602	73835701
ALMS1	chr2	73836695	73837046
ALMS1	chr2	73837564	73837920
ARL6	chr3	97483365	97483821
ARL6	chr3	97484835	97484933
ARL6	chr3	97485476	97485534
ARL6	chr3	97486925	97487074
ARL6	chr3	97499003	97499064
ARL6	chr3	97499459	97499527
ARL6	chr3	97503799	97503893
ARL6	chr3	97506834	97506963
ARL6	chr3	97510058	97510191
ARL6	chr3	97510615	97510670
ARL6	chr3	97512216	97512246
ARL6	chr3	97516868	97517379
ARL6	chr3	97519547	97519953
ATXN7	chr3	63850233	63850675
ATXN7	chr3	63859425	63859522
ATXN7	chr3	63884075	63884173
ATXN7	chr3	63897605	63897857
ATXN7	chr3	63898264	63898600
ATXN7	chr3	63898833	63898901
ATXN7	chr3	63938055	63938159
ATXN7	chr3	63953420	63953651
ATXN7	chr3	63954045	63954138
ATXN7	chr3	63965591	63966339
ATXN7	chr3	63967862	63968121
ATXN7	chr3	63968567	63968697
ATXN7	chr3	63973735	63974150
ATXN7	chr3	63975852	63976050
ATXN7	chr3	63976186	63976661
ATXN7	chr3	63981181	63982312
ATXN7	chr3	63983297	63983363
ATXN7	chr3	63985126	63989138
BBS1	chr11	66278077	66278560
BBS1	chr11	66287781	66287898
BBS1	chr11	66288250	66289083
BBS1	chr11	66290322	66291047
BBS1	chr11	66295044	66295172
BBS10	chr12	76738254	76741567
BBS10	chr12	76741942	76742222
BBS12	chr4	123653857	123654039
BBS12	chr4	123655059	123655246
BBS12	chr4	123663038	123666098
BBS2	chr16	56518259	56518779
BBS2	chr16	56519502	56519650
BBS2	chr16	56530879	56530991
BBS2	chr16	56531655	56531792
BBS2	chr16	56532349	56532480
BBS2	chr16	56533690	56533819
BBS2	chr16	56534766	56534937
BBS2	chr16	56535265	56535409
BBS2	chr16	56536229	56536368
BBS2	chr16	56536585	56536720
BBS2	chr16	56539862	56539948
BBS2	chr16	56540032	56540136
BBS2	chr16	56543869	56543946
BBS2	chr16	56544771	56544833
BBS2	chr16	56545071	56545196
BBS2	chr16	56548365	56548592
BBS2	chr16	56553658	56554008
BBS4	chr15	72978527	72978592
BBS4	chr15	72978858	72978905
BBS4	chr15	72987518	72987569
BBS4	chr15	72996765	72996822
BBS4	chr15	73002041	73002120
BBS4	chr15	73004585	73004648
BBS4	chr15	73007632	73007743
BBS4	chr15	73009119	73009191
BBS4	chr15	73015130	73015188
BBS4	chr15	73016869	73016996
BBS4	chr15	73020281	73020335
BBS4	chr15	73021957	73022025
BBS4	chr15	73023646	73023798
BBS4	chr15	73023896	73024067
BBS4	chr15	73027454	73027523
BBS4	chr15	73028166	73028307
BBS4	chr15	73029103	73029304
BBS4	chr15	73029819	73030817
BBS5	chr2	170335688	170336122
BBS5	chr2	170338761	170339220
BBS5	chr2	170343579	170343644
BBS5	chr2	170344272	170344624
BBS5	chr2	170349384	170349596
BBS5	chr2	170350251	170350346
BBS5	chr2	170354137	170354199
BBS5	chr2	170355544	170356130
BBS5	chr2	170359605	170359688
BBS5	chr2	170360813	170360836
BBS5	chr2	170360991	170363165
BBS5	chr2	170371084	170371241
BBS5	chr2	170371364	170371471
BBS5	chr2	170374700	170374885
BBS5	chr2	170377371	170377517
BBS5	chr2	170382095	170382432
BBS9	chr7	33168856	33169653
BBS9	chr7	33185854	33185976
BBS9	chr7	33192313	33192463
BBS9	chr7	33195250	33195314
BBS9	chr7	33197250	33197368
BBS9	chr7	33217090	33217203
BBS9	chr7	33296848	33297022
BBS9	chr7	33303902	33303986
BBS9	chr7	33312624	33312807
BBS9	chr7	33313439	33313568
BBS9	chr7	33353872	33353923
BBS9	chr7	33376053	33376234
BBS9	chr7	33380509	33380585
BBS9	chr7	33384193	33384246
BBS9	chr7	33385839	33385982
BBS9	chr7	33388680	33388782
BBS9	chr7	33388869	33388877
BBS9	chr7	33388926	33388939
BBS9	chr7	33390831	33390935
BBS9	chr7	33391056	33391057
BBS9	chr7	33392471	33392485
BBS9	chr7	33397346	33397353
BBS9	chr7	33397461	33397607
BBS9	chr7	33407379	33407474
BBS9	chr7	33423278	33423450
BBS9	chr7	33427604	33427756
BBS9	chr7	33429849	33430260
BBS9	chr7	33545075	33545347
BBS9	chr7	33573299	33573982
BBS9	chr7	33644477	33645680
BEST1	chr11	61717293	61717899
BEST1	chr11	61719243	61719430
BEST1	chr11	61722579	61723423
BEST1	chr11	61724316	61724470
BEST1	chr11	61724859	61724936
BEST1	chr11	61725618	61727050
BEST1	chr11	61727364	61732987
C1QTNF5	chr11	119210041	119210558
C1QTNF5	chr11	119210894	119211107
C2ORF71	chr2	29296427	29297227
C2ORF71	chr2	29295725	29296440
C2ORF71	chr2	29295021	29295728
C2ORF71	chr2	29294318	29295026
C2ORF71	chr2	29293630	29294319
C2ORF71	chr2	29292900	29293630
C2ORF71	chr2	29287556	29287956
CA4	chr17	58227302	58227453
CA4	chr17	58232675	58232728
CA4	chr17	58233921	58234076
CA4	chr17	58234788	58234933
CA4	chr17	58235051	58235149
CA4	chr17	58235422	58235488
CA4	chr17	58235644	58235807
CA4	chr17	58236591	58236902
CABP4	chr11	67221032	67221140
CABP4	chr11	67222818	67223261
CABP4	chr11	67223577	67223689
CABP4	chr11	67223770	67223913
CABP4	chr11	67225044	67225153
CABP4	chr11	67225842	67225989
CABP4	chr11	67226102	67226699
CACNA1F	chrX	49061523	49061827
CACNA1F	chrX	49062076	49062273
CACNA1F	chrX	49062972	49063084
CACNA1F	chrX	49063189	49063316
CACNA1F	chrX	49063466	49063573
CACNA1F	chrX	49064975	49065144
CACNA1F	chrX	49065276	49065853
CACNA1F	chrX	49066089	49066219
CACNA1F	chrX	49066401	49066502
CACNA1F	chrX	49066761	49066863
CACNA1F	chrX	49067050	49067552
CACNA1F	chrX	49067782	49067941
CACNA1F	chrX	49068358	49068449
CACNA1F	chrX	49068703	49068768
CACNA1F	chrX	49069127	49069255
CACNA1F	chrX	49069434	49069454
CACNA1F	chrX	49070279	49070362
CACNA1F	chrX	49070619	49070729
CACNA1F	chrX	49071546	49071704
CACNA1F	chrX	49071802	49072003
CACNA1F	chrX	49072842	49072988
CACNA1F	chrX	49074214	49074266
CACNA1F	chrX	49074357	49074464
CACNA1F	chrX	49074914	49075001
CACNA1F	chrX	49075088	49075194
CACNA1F	chrX	49075341	49075400
CACNA1F	chrX	49075780	49075909
CACNA1F	chrX	49076093	49076249
CACNA1F	chrX	49076932	49076983
CACNA1F	chrX	49077494	49077539
CACNA1F	chrX	49078717	49078803
CACNA1F	chrX	49078981	49079062
CACNA1F	chrX	49079177	49079297
CACNA1F	chrX	49079388	49079602
CACNA1F	chrX	49081223	49081448
CACNA1F	chrX	49082371	49082531
CACNA1F	chrX	49082679	49082705
CACNA1F	chrX	49082871	49082964
CACNA1F	chrX	49083072	49083164
CACNA1F	chrX	49083399	49083589
CACNA1F	chrX	49084498	49084601
CACNA1F	chrX	49084713	49084909
CACNA1F	chrX	49086682	49086834
CACNA1F	chrX	49086929	49087071
CACNA1F	chrX	49087312	49087451
CACNA1F	chrX	49087664	49087769
CACNA1F	chrX	49088140	49088389
CACNA1F	chrX	49089707	49089833
CACNA2D4	chr12	1901123	1902925
CACNA2D4	chr12	1904226	1904946
CACNA2D4	chr12	1906584	1906826
CACNA2D4	chr12	1908841	1909604
CACNA2D4	chr12	1909779	1909922
CACNA2D4	chr12	1910209	1910284
CACNA2D4	chr12	1910740	1910810
CACNA2D4	chr12	1919444	1919506
CACNA2D4	chr12	1919709	1919753
CACNA2D4	chr12	1920828	1920964
CACNA2D4	chr12	1949905	1949985
CACNA2D4	chr12	1953568	1953695
CACNA2D4	chr12	1955760	1955855
CACNA2D4	chr12	1963117	1963210
CACNA2D4	chr12	1965178	1965275
CACNA2D4	chr12	1965350	1965395
CACNA2D4	chr12	1967743	1967810
CACNA2D4	chr12	1969311	1969373
CACNA2D4	chr12	1983770	1983841
CACNA2D4	chr12	1984417	1984503
CACNA2D4	chr12	1987481	1987607
CACNA2D4	chr12	1988122	1988202
CACNA2D4	chr12	1988970	1989047
CACNA2D4	chr12	1992033	1992166
CACNA2D4	chr12	1993409	1993487
CACNA2D4	chr12	1993934	1994047
CACNA2D4	chr12	1994153	1994242
CACNA2D4	chr12	1995131	1995205
CACNA2D4	chr12	1995389	1995539
CACNA2D4	chr12	1996175	1996235
CACNA2D4	chr12	2016606	2016737
CACNA2D4	chr12	2017041	2017203
CACNA2D4	chr12	2019072	2019131
CACNA2D4	chr12	2022189	2022305
CACNA2D4	chr12	2024020	2024101
CACNA2D4	chr12	2024359	2024393
CACNA2D4	chr12	2027413	2028002
CC2D2A	chr4	15471489	15471717
CC2D2A	chr4	15474846	15474879
CC2D2A	chr4	15477526	15477595
CC2D2A	chr4	15480347	15480430
CC2D2A	chr4	15480847	15480952
CC2D2A	chr4	15482328	15482451
CC2D2A	chr4	15482821	15483941
CC2D2A	chr4	15504052	15504140
CC2D2A	chr4	15504445	15504546
CC2D2A	chr4	15511762	15511863
CC2D2A	chr4	15512870	15513298
CC2D2A	chr4	15516330	15516492
CC2D2A	chr4	15517491	15517627
CC2D2A	chr4	15518248	15518379
CC2D2A	chr4	15529070	15529279
CC2D2A	chr4	15530243	15530349
CC2D2A	chr4	15534816	15535076
CC2D2A	chr4	15538543	15538699
CC2D2A	chr4	15539522	15539760
CC2D2A	chr4	15542460	15542637
CC2D2A	chr4	15545202	15545584
CC2D2A	chr4	15552361	15552603
CC2D2A	chr4	15554781	15554928
CC2D2A	chr4	15556695	15556833
CC2D2A	chr4	15558927	15559130
CC2D2A	chr4	15560788	15560880
CC2D2A	chr4	15562154	15562245
CC2D2A	chr4	15564978	15565145
CC2D2A	chr4	15569000	15569105
CC2D2A	chr4	15569300	15569409
CC2D2A	chr4	15570916	15571012
CC2D2A	chr4	15572021	15572119
CC2D2A	chr4	15575773	15575949
CC2D2A	chr4	15581591	15581794
CC2D2A	chr4	15587780	15587869
CC2D2A	chr4	15589439	15589552
CC2D2A	chr4	15591168	15591302
CC2D2A	chr4	15597495	15597830
CC2D2A	chr4	15599030	15599088
CC2D2A	chr4	15601152	15601329
CC2D2A	chr4	15602860	15603180
CDH23	chr10	73156691	73157075
CDH23	chr10	73199584	73199655
CDH23	chr10	73206075	73206152
CDH23	chr10	73269839	73269981
CDH23	chr10	73270711	73270758
CDH23	chr10	73270877	73270984
CDH23	chr10	73326499	73326693
CDH23	chr10	73330547	73330675
CDH23	chr10	73337671	73337749
CDH23	chr10	73375255	73375373
CDH23	chr10	73376962	73377150
CDH23	chr10	73394995	73395054
CDH23	chr10	73403618	73403623
CDH23	chr10	73405403	73405408
CDH23	chr10	73405582	73405737
CDH23	chr10	73406216	73407219
CDH23	chr10	73407376	73407661
CDH23	chr10	73434869	73434933
CDH23	chr10	73437213	73437450
CDH23	chr10	73439144	73439249
CDH23	chr10	73442202	73442329
CDH23	chr10	73447404	73447476
CDH23	chr10	73450225	73450341
CDH23	chr10	73453904	73454016
CDH23	chr10	73455175	73455282
CDH23	chr10	73461779	73461968
CDH23	chr10	73462306	73462451
CDH23	chr10	73464668	73464887
CDH23	chr10	73466654	73467267
CDH23	chr10	73468855	73468968
CDH23	chr10	73472361	73472574
CDH23	chr10	73472806	73476635
CDH23	chr10	73483802	73483862
CDH23	chr10	73485129	73485277
CDH23	chr10	73490226	73490361
CDH23	chr10	73491744	73492132
CDH23	chr10	73493997	73494098
CDH23	chr10	73494413	73494415
CDH23	chr10	73498252	73498404
CDH23	chr10	73499401	73499529
CDH23	chr10	73500579	73500707
CDH23	chr10	73501451	73501793
CDH23	chr10	73537437	73537658
CDH23	chr10	73537946	73538065
CDH23	chr10	73539024	73539204
CDH23	chr10	73544044	73544177
CDH23	chr10	73544648	73544857
CDH23	chr10	73545388	73545495
CDH23	chr10	73548697	73548799
CDH23	chr10	73550045	73550170
CDH23	chr10	73550889	73551092
CDH23	chr10	73552939	73553397
CDH23	chr10	73555528	73555836
CDH23	chr10	73556613	73556977
CDH23	chr10	73558111	73558335
CDH23	chr10	73558868	73559037
CDH23	chr10	73559249	73559386
CDH23	chr10	73560393	73560512
CDH23	chr10	73562655	73562832
CDH23	chr10	73562966	73563177
CDH23	chr10	73565563	73565754
CDH23	chr10	73565925	73566038
CDH23	chr10	73567034	73567163
CDH23	chr10	73567273	73567524
CDH23	chr10	73567603	73567764
CDH23	chr10	73569577	73569833
CDH23	chr10	73570229	73570326
CDH23	chr10	73571072	73571192
CDH23	chr10	73571268	73571347
CDH23	chr10	73571470	73571510
CDH23	chr10	73571712	73571772
CDH23	chr10	73572237	73572366
CDH23	chr10	73572525	73572647
CDH23	chr10	73573001	73573105
CDH23	chr10	73574709	73575702
CDHR1	chr10	85954410	85954571
CDHR1	chr10	85955250	85955345
CDHR1	chr10	85956261	85956406
CDHR1	chr10	85957542	85957592
CDHR1	chr10	85958788	85958877
CDHR1	chr10	85960357	85960443
CDHR1	chr10	85961563	85961676
CDHR1	chr10	85962736	85962879
CDHR1	chr10	85964283	85964361
CDHR1	chr10	85965583	85965683
CDHR1	chr10	85967930	85968133
CDHR1	chr10	85968485	85968637
CDHR1	chr10	85970757	85970921
CDHR1	chr10	85971404	85971471
CDHR1	chr10	85971935	85972163
CDHR1	chr10	85972633	85973104
CDHR1	chr10	85973838	85977122
CDHR1	chr10	85978835	85979377
CEP290	chr12	88444131	88444210
CEP290	chr12	88447429	88447523
CEP290	chr12	88448117	88448190
CEP290	chr12	88449353	88449494
CEP290	chr12	88452625	88452797
CEP290	chr12	88453675	88453797
CEP290	chr12	88454607	88454771
CEP290	chr12	88456469	88456555
CEP290	chr12	88457758	88457892
CEP290	chr12	88462299	88462422
CEP290	chr12	88465071	88465226
CEP290	chr12	88465558	88465703
CEP290	chr12	88470999	88471121
CEP290	chr12	88471474	88471695
CEP290	chr12	88472869	88473006
CEP290	chr12	88473959	88474172
CEP290	chr12	88476808	88477007
CEP290	chr12	88477624	88477731
CEP290	chr12	88478363	88478629
CEP290	chr12	88479816	88479950
CEP290	chr12	88480168	88480275
CEP290	chr12	88481557	88481721
CEP290	chr12	88482809	88483264
CEP290	chr12	88484505	88484616
CEP290	chr12	88486458	88486609
CEP290	chr12	88487547	88487752
CEP290	chr12	88490665	88490776
CEP290	chr12	88496615	88497965
CEP290	chr12	88500452	88500682
CEP290	chr12	88500773	88500875
CEP290	chr12	88502843	88502958
CEP290	chr12	88504969	88505128
CEP290	chr12	88505471	88505635
CEP290	chr12	88508197	88508339
CEP290	chr12	88508875	88508959
CEP290	chr12	88509255	88509347
CEP290	chr12	88510810	88510922
CEP290	chr12	88512260	88512347
CEP290	chr12	88512414	88512520
CEP290	chr12	88513891	88514053
CEP290	chr12	88514774	88514943
CEP290	chr12	88519023	88519146
CEP290	chr12	88520093	88520215
CEP290	chr12	88522723	88522812
CEP290	chr12	88523471	88523653
CEP290	chr12	88524045	88524197
CEP290	chr12	88524322	88524342
CEP290	chr12	88524942	88524995
CEP290	chr12	88529535	88530566
CEP290	chr12	88532922	88532968
CEP290	chr12	88533272	88533341
CEP290	chr12	88534733	88534810
CEP290	chr12	88534983	88535111
CEP290	chr12	88535677	88535993
CERKL	chr2	182401403	182402971
CERKL	chr2	182403819	182403991
CERKL	chr2	182409427	182409523
CERKL	chr2	182412345	182413331
CERKL	chr2	182413407	182413584
CERKL	chr2	182414361	182414435
CERKL	chr2	182423293	182423435
CERKL	chr2	182430160	182430237
CERKL	chr2	182430785	182430848
CERKL	chr2	182438480	182438611
CERKL	chr2	182468564	182468806
CERKL	chr2	182481982	182482148
CERKL	chr2	182514307	182514463
CERKL	chr2	182514687	182514804
CERKL	chr2	182521496	182521843
CERKL	chr2	182545157	182545603
CFH	chr1	196621008	196621305
CFH	chr1	196642108	196642537
CFH	chr1	196642987	196643092
CFH	chr1	196645119	196645195
CFH	chr1	196646118	196648923
CFH	chr1	196654194	196654367
CFH	chr1	196658550	196658744
CFH	chr1	196659193	196659369
CFH	chr1	196659508	196659518
CFH	chr1	196670448	196670695
CFH	chr1	196682865	196683047
CFH	chr1	196684723	196684899
CFH	chr1	196694251	196694427
CFH	chr1	196695600	196695782
CFH	chr1	196695891	196696070
CFH	chr1	196697476	196697652
CFH	chr1	196705954	196706136
CFH	chr1	196706605	196706790
CFH	chr1	196709749	196711181
CFH	chr1	196712582	196712758
CFH	chr1	196714947	196715129
CFH	chr1	196716241	196716634
CLN3	chr16	28477983	28478223
CLN3	chr16	28488600	28488956
CLN3	chr16	28489058	28489198
CLN3	chr16	28491051	28491086
CLN3	chr16	28493426	28493519
CLN3	chr16	28493648	28493703
CLN3	chr16	28493798	28493866
CLN3	chr16	28493929	28493993
CLN3	chr16	28495327	28495439
CLN3	chr16	28497668	28497811
CLN3	chr16	28497899	28497971
CLN3	chr16	28498777	28498862
CLN3	chr16	28498983	28499062
CLN3	chr16	28499912	28499983
CLN3	chr16	28500611	28500707
CLN3	chr16	28502803	28502881
CLN3	chr16	28503035	28503623
CLRN1	chr3	150643950	150645988
CLRN1	chr3	150658268	150658306
CLRN1	chr3	150659202	150659548
CLRN1	chr3	150660341	150660426
CLRN1	chr3	150661607	150662023
CLRN1	chr3	150690243	150690786
CNGA1	chr4	47937994	47939846
CNGA1	chr4	47942780	47942886
CNGA1	chr4	47944058	47944165
CNGA1	chr4	47944934	47945305
CNGA1	chr4	47945388	47945429
CNGA1	chr4	47951850	47951912
CNGA1	chr4	47953370	47953486
CNGA1	chr4	47954600	47954824
CNGA1	chr4	47972913	47973117
CNGA1	chr4	47983410	47983552
CNGA1	chr4	48012811	48012910
CNGA1	chr4	48014906	48014961
CNGA1	chr4	48018500	48018689
CNGB1	chr16	57917847	57918361
CNGB1	chr16	57921759	57921978
CNGB1	chr16	57931301	57931447
CNGB1	chr16	57931700	57931818
CNGB1	chr16	57935256	57935339
CNGB1	chr16	57935432	57935529
CNGB1	chr16	57937726	57937885
CNGB1	chr16	57938638	57938779
CNGB1	chr16	57945657	57945779
CNGB1	chr16	57946834	57946898
CNGB1	chr16	57949153	57949239
CNGB1	chr16	57950033	57950083
CNGB1	chr16	57951172	57951380
CNGB1	chr16	57953003	57953158
CNGB1	chr16	57954291	57954448
CNGB1	chr16	57957177	57957284
CNGB1	chr16	57965620	57965782
CNGB1	chr16	57973334	57973496
CNGB1	chr16	57974138	57974225
CNGB1	chr16	57983257	57983343
CNGB1	chr16	57984285	57984444
CNGB1	chr16	57988582	57989272
CNGB1	chr16	57991245	57991281
CNGB1	chr16	57992314	57992389
CNGB1	chr16	57993792	57993969
CNGB1	chr16	57994386	57994434
CNGB1	chr16	57994744	57994819
CNGB1	chr16	57996469	57996514
CNGB1	chr16	57996746	57996776
CNGB1	chr16	57996878	57996968
CNGB1	chr16	57998034	57998106
CNGB1	chr16	57998391	57998448
CNGB1	chr16	58001032	58001198
CNGB1	chr16	58004964	58005020
CNGB3	chr8	87566205	87566354
CNGB3	chr8	87581542	87581615
CNGB3	chr8	87586163	87588358
CNGB3	chr8	87590917	87591091
CNGB3	chr8	87591334	87591480
CNGB3	chr8	87616321	87616439
CNGB3	chr8	87623816	87623899
CNGB3	chr8	87638211	87638308
CNGB3	chr8	87641147	87641306
CNGB3	chr8	87644980	87645121
CNGB3	chr8	87655979	87656101
CNGB3	chr8	87656850	87656914
CNGB3	chr8	87660029	87660115
CNGB3	chr8	87666240	87666290
CNGB3	chr8	87679153	87679361
CNGB3	chr8	87680247	87680396
CNGB3	chr8	87683172	87683326
CNGB3	chr8	87716177	87716630
CNGB3	chr8	87738759	87738885
CNGB3	chr8	87751883	87751964
CNGB3	chr8	87755727	87755903
COL11A1	chr1	103342023	103343721
COL11A1	chr1	103345239	103345574
COL11A1	chr1	103347253	103347321
COL11A1	chr1	103348755	103348867
COL11A1	chr1	103352363	103352612
COL11A1	chr1	103354133	103354186
COL11A1	chr1	103354279	103354314
COL11A1	chr1	103354422	103354475
COL11A1	chr1	103355011	103355118
COL11A1	chr1	103356007	103356060
COL11A1	chr1	103363681	103363734
COL11A1	chr1	103364222	103364329
COL11A1	chr1	103364497	103364550
COL11A1	chr1	103377715	103377768
COL11A1	chr1	103379193	103379246
COL11A1	chr1	103379908	103379961
COL11A1	chr1	103380260	103380367
COL11A1	chr1	103381187	103381240
COL11A1	chr1	103385867	103385920
COL11A1	chr1	103387074	103387127
COL11A1	chr1	103388892	103388945
COL11A1	chr1	103400005	103400112
COL11A1	chr1	103400616	103400669
COL11A1	chr1	103404591	103404644
COL11A1	chr1	103405883	103405990
COL11A1	chr1	103412405	103412512
COL11A1	chr1	103427301	103427475
COL11A1	chr1	103427732	103427821
COL11A1	chr1	103428209	103428316
COL11A1	chr1	103431043	103431096
COL11A1	chr1	103435775	103435828
COL11A1	chr1	103440386	103440439
COL11A1	chr1	103444264	103444308
COL11A1	chr1	103444416	103444469
COL11A1	chr1	103444616	103444660
COL11A1	chr1	103444938	103444991
COL11A1	chr1	103445153	103445168
COL11A1	chr1	103449694	103449747
COL11A1	chr1	103453189	103453296
COL11A1	chr1	103455074	103455127
COL11A1	chr1	103461420	103461464
COL11A1	chr1	103461545	103461598
COL11A1	chr1	103462636	103462680
COL11A1	chr1	103463866	103463919
COL11A1	chr1	103466570	103466757
COL11A1	chr1	103466993	103467187
COL11A1	chr1	103467481	103467525
COL11A1	chr1	103467984	103468037
COL11A1	chr1	103468303	103468347
COL11A1	chr1	103468771	103468824
COL11A1	chr1	103470000	103470044
COL11A1	chr1	103470164	103470217
COL11A1	chr1	103471394	103471447
COL11A1	chr1	103471624	103471677
COL11A1	chr1	103471818	103471871
COL11A1	chr1	103474019	103474072
COL11A1	chr1	103477969	103478025
COL11A1	chr1	103480067	103480150
COL11A1	chr1	103481224	103481298
COL11A1	chr1	103483376	103483438
COL11A1	chr1	103484374	103484415
COL11A1	chr1	103487263	103487325
COL11A1	chr1	103488298	103488552
COL11A1	chr1	103491077	103491169
COL11A1	chr1	103491356	103491508
COL11A1	chr1	103491772	103491888
COL11A1	chr1	103496457	103496800
COL11A1	chr1	103540174	103540336
COL11A1	chr1	103544214	103544427
COL11A1	chr1	103548361	103548528
COL11A1	chr1	103573629	103574052
COL2A1	chr12	48366748	48367336
COL2A1	chr12	48367872	48368114
COL2A1	chr12	48368458	48368645
COL2A1	chr12	48369100	48369388
COL2A1	chr12	48369746	48369853
COL2A1	chr12	48370297	48370350
COL2A1	chr12	48370595	48370702
COL2A1	chr12	48370885	48370938
COL2A1	chr12	48371103	48371228
COL2A1	chr12	48371383	48371436
COL2A1	chr12	48371793	48371900
COL2A1	chr12	48372074	48372181
COL2A1	chr12	48372380	48372541
COL2A1	chr12	48373294	48373347
COL2A1	chr12	48373792	48373845
COL2A1	chr12	48374337	48374444
COL2A1	chr12	48374698	48374751
COL2A1	chr12	48375126	48375179
COL2A1	chr12	48375559	48375612
COL2A1	chr12	48375728	48375943
COL2A1	chr12	48376285	48376392
COL2A1	chr12	48376631	48376729
COL2A1	chr12	48376876	48376920
COL2A1	chr12	48377168	48377221
COL2A1	chr12	48377466	48377638
COL2A1	chr12	48377870	48377923
COL2A1	chr12	48378329	48378382
COL2A1	chr12	48378778	48378876
COL2A1	chr12	48379317	48379370
COL2A1	chr12	48379511	48379609
COL2A1	chr12	48379695	48379748
COL2A1	chr12	48380119	48380226
COL2A1	chr12	48380618	48380671
COL2A1	chr12	48380861	48380959
COL2A1	chr12	48381052	48381096
COL2A1	chr12	48381394	48381492
COL2A1	chr12	48382209	48382254
COL2A1	chr12	48383011	48383064
COL2A1	chr12	48383544	48383588
COL2A1	chr12	48386661	48386714
COL2A1	chr12	48387241	48387285
COL2A1	chr12	48387592	48387645
COL2A1	chr12	48387777	48387830
COL2A1	chr12	48388207	48388260
COL2A1	chr12	48389038	48389091
COL2A1	chr12	48389493	48389546
COL2A1	chr12	48389658	48389702
COL2A1	chr12	48390331	48390408
COL2A1	chr12	48391389	48391490
COL2A1	chr12	48391654	48391707
COL2A1	chr12	48391815	48391862
COL2A1	chr12	48391952	48391984
COL2A1	chr12	48392198	48392642
COL2A1	chr12	48393480	48393908
COL2A1	chr12	48394768	48394877
COL2A1	chr12	48396405	48396824
COL2A1	chr12	48397923	48397953
COL2A1	chr12	48398016	48398269
COL9A1	chr6	70924764	70926784
COL9A1	chr6	70935635	70935712
COL9A1	chr6	70942286	70942474
COL9A1	chr6	70944242	70944296
COL9A1	chr6	70944497	70944643
COL9A1	chr6	70948957	70948989
COL9A1	chr6	70950392	70950436
COL9A1	chr6	70951122	70951157
COL9A1	chr6	70951667	70951738
COL9A1	chr6	70952365	70952418
COL9A1	chr6	70955358	70956006
COL9A1	chr6	70961823	70961876
COL9A1	chr6	70961965	70962018
COL9A1	chr6	70962961	70963003
COL9A1	chr6	70963088	70963132
COL9A1	chr6	70964179	70964314
COL9A1	chr6	70964443	70964461
COL9A1	chr6	70964666	70964719
COL9A1	chr6	70964853	70964906
COL9A1	chr6	70965040	70965093
COL9A1	chr6	70966471	70966524
COL9A1	chr6	70968251	70968345
COL9A1	chr6	70970360	70970781
COL9A1	chr6	70972947	70973000
COL9A1	chr6	70976420	70976473
COL9A1	chr6	70978507	70978563
COL9A1	chr6	70979336	70979368
COL9A1	chr6	70980017	70980070
COL9A1	chr6	70981358	70981418
COL9A1	chr6	70981768	70981791
COL9A1	chr6	70983689	70983705
COL9A1	chr6	70983715	70983785
COL9A1	chr6	70984422	70984881
COL9A1	chr6	70989465	70989715
COL9A1	chr6	70990060	70990180
COL9A1	chr6	70990515	70990577
COL9A1	chr6	70990707	70990742
COL9A1	chr6	70991093	70991167
COL9A1	chr6	70992601	70992621
COL9A1	chr6	70992684	70992912
COL9A1	chr6	70993440	70993523
COL9A1	chr6	71003870	71004266
COL9A1	chr6	71009746	71009878
COL9A1	chr6	71010012	71010089
COL9A1	chr6	71011704	71011777
COL9A1	chr6	71012614	71012786
CRB1	chr1	197170592	197170718
CRB1	chr1	197237370	197237612
CRB1	chr1	197271570	197271601
CRB1	chr1	197273501	197273543
CRB1	chr1	197297552	197298133
CRB1	chr1	197302331	197302474
CRB1	chr1	197313411	197313606
CRB1	chr1	197316470	197316609
CRB1	chr1	197325961	197327258
CRB1	chr1	197329444	197329609
CRB1	chr1	197382959	197383130
CRB1	chr1	197390130	197391086
CRB1	chr1	197391944	197391969
CRB1	chr1	197396584	197397131
CRB1	chr1	197398104	197398238
CRB1	chr1	197398579	197398744
CRB1	chr1	197403836	197404742
CRB1	chr1	197407677	197413949
CRB1	chr1	197446678	197447585
CRX	chr19	48325097	48325267
CRX	chr19	48337666	48337800
CRX	chr19	48339500	48339651
CRX	chr19	48342577	48346932
CRX	chr19	48363370	48363539
CRX	chr19	48364059	48364769
DFNB31	chr9	117164360	117165216
DFNB31	chr9	117165497	117165619
DFNB31	chr9	117166176	117166357
DFNB31	chr9	117168635	117169172
DFNB31	chr9	117170227	117170298
DFNB31	chr9	117185594	117185803
DFNB31	chr9	117186614	117186826
DFNB31	chr9	117187268	117188351
DFNB31	chr9	117188491	117188693
DFNB31	chr9	117228547	117228672
DFNB31	chr9	117240601	117241051
DFNB31	chr9	117265387	117265453
DFNB31	chr9	117265831	117265979
DFNB31	chr9	117266464	117267730
DHDDS	chr1	26758773	26759214
DHDDS	chr1	26759217	26759624
DHDDS	chr1	26764659	26765225
DHDDS	chr1	26769199	26769571
DHDDS	chr1	26772807	26772923
DHDDS	chr1	26774050	26774667
DHDDS	chr1	26774847	26775056
DHDDS	chr1	26784282	26784396
DHDDS	chr1	26786528	26786635
DHDDS	chr1	26793784	26794018
DHDDS	chr1	26795383	26797785
EFEMP1	chr2	56093102	56094369
EFEMP1	chr2	56097855	56098050
EFEMP1	chr2	56098135	56098258
EFEMP1	chr2	56102081	56102200
EFEMP1	chr2	56103758	56103877
EFEMP1	chr2	56104881	56105000
EFEMP1	chr2	56108747	56108869
EFEMP1	chr2	56144800	56145219
EFEMP1	chr2	56145354	56145402
EFEMP1	chr2	56149082	56150356
EFEMP1	chr2	56150846	56151274
ELOVL4	chr6	80624529	80626600
ELOVL4	chr6	80629137	80629264
ELOVL4	chr6	80631342	80631513
ELOVL4	chr6	80634669	80634749
ELOVL4	chr6	80635911	80636098
ELOVL4	chr6	80656897	80657297
EYS	chr6	64429876	64431693
EYS	chr6	64436412	64436573
EYS	chr6	64451806	64451868
EYS	chr6	64454004	64454913
EYS	chr6	64472354	64472526
EYS	chr6	64495896	64496094
EYS	chr6	64497012	64497062
EYS	chr6	64497160	64497264
EYS	chr6	64497998	64498142
EYS	chr6	64498951	64499117
EYS	chr6	64516083	64516265
EYS	chr6	64574079	64574251
EYS	chr6	64694276	64694496
EYS	chr6	64708968	64709077
EYS	chr6	64776231	64776384
EYS	chr6	64791749	64791895
EYS	chr6	64940485	64940717
EYS	chr6	65016863	65016975
EYS	chr6	65098583	65098733
EYS	chr6	65146067	65146158
EYS	chr6	65149055	65149245
EYS	chr6	65300116	65301882
EYS	chr6	65303010	65303202
EYS	chr6	65327311	65327426
EYS	chr6	65336014	65336138
EYS	chr6	65423165	65423228
EYS	chr6	65523271	65523470
EYS	chr6	65531538	65531616
EYS	chr6	65532544	65532715
EYS	chr6	65596590	65596735
EYS	chr6	65612006	65612113
EYS	chr6	65612297	65612393
EYS	chr6	65622377	65622636
EYS	chr6	65655686	65655807
EYS	chr6	65707475	65707596
EYS	chr6	65767507	65767620
EYS	chr6	66005650	66006012
EYS	chr6	66010740	66010831
EYS	chr6	66012701	66012904
EYS	chr6	66039165	66042310
EYS	chr6	66044803	66045039
EYS	chr6	66053931	66054070
EYS	chr6	66063351	66063510
EYS	chr6	66094279	66094393
EYS	chr6	66112371	66112498
EYS	chr6	66115067	66115260
EYS	chr6	66199254	66200600
EYS	chr6	66201250	66201482
EYS	chr6	66204556	66205500
EYS	chr6	66205752	66205891
EYS	chr6	66349671	66349785
EYS	chr6	66417028	66417118
FAM161A	chr2	62051989	62053734
FAM161A	chr2	62054239	62054393
FAM161A	chr2	62062650	62063619
FAM161A	chr2	62063718	62064007
FAM161A	chr2	62065673	62065840
FAM161A	chr2	62066556	62067716
FAM161A	chr2	62069257	62069495
FAM161A	chr2	62073894	62074131
FAM161A	chr2	62080994	62081278
FLVCR1	chr1	213031597	213032532
FLVCR1	chr1	213037067	213037211
FLVCR1	chr1	213037754	213037861
FLVCR1	chr1	213046020	213046160
FLVCR1	chr1	213056713	213056780
FLVCR1	chr1	213058635	213058907
FLVCR1	chr1	213061233	213061343
FLVCR1	chr1	213061831	213061936
FLVCR1	chr1	213062488	213062599
FLVCR1	chr1	213068328	213068395
FLVCR1	chr1	213068558	213072705
FSCN2	chr17	79495422	79496383
FSCN2	chr17	79502078	79502234
FSCN2	chr17	79503172	79503815
FSCN2	chr17	79503901	79504156
GNAT1	chr3	50229045	50229264
GNAT1	chr3	50230105	50230417
GNAT1	chr3	50230566	50230608
GNAT1	chr3	50230698	50230839
GNAT1	chr3	50230939	50231096
GNAT1	chr3	50231186	50231314
GNAT1	chr3	50231501	50231654
GNAT1	chr3	50231934	50232087
GNAT1	chr3	50232198	50232389
GNAT1	chr3	50232701	50233949
GPR98	chr5	89825161	89825332
GPR98	chr5	89854617	89854734
GPR98	chr5	89910043	89910058
GPR98	chr5	89910522	89910537
GPR98	chr5	89910646	89910836
GPR98	chr5	89913621	89913770
GPR98	chr5	89914903	89914998
GPR98	chr5	89918414	89918518
GPR98	chr5	89920947	89921060
GPR98	chr5	89923028	89923593
GPR98	chr5	89924376	89924649
GPR98	chr5	89925027	89925356
GPR98	chr5	89930931	89931107
GPR98	chr5	89933542	89933765
GPR98	chr5	89936536	89936685
GPR98	chr5	89938453	89938579
GPR98	chr5	89938673	89938858
GPR98	chr5	89939620	89939800
GPR98	chr5	89940523	89940686
GPR98	chr5	89941785	89941908
GPR98	chr5	89943315	89943581
GPR98	chr5	89947421	89947547
GPR98	chr5	89948163	89948380
GPR98	chr5	89949026	89951672
GPR98	chr5	89953722	89954095
GPR98	chr5	89968363	89968539
GPR98	chr5	89968620	89968714
GPR98	chr5	89969871	89970051
GPR98	chr5	89971060	89971262
GPR98	chr5	89971897	89972026
GPR98	chr5	89972576	89972676
GPR98	chr5	89975366	89975446
GPR98	chr5	89977132	89977271
GPR98	chr5	89979403	89980012
GPR98	chr5	89981597	89981812
GPR98	chr5	89985678	89985893
GPR98	chr5	89986614	89986858
GPR98	chr5	89986949	89986956
GPR98	chr5	89988422	89988603
GPR98	chr5	89989707	89990518
GPR98	chr5	89992754	89992963
GPR98	chr5	89999482	89999612
GPR98	chr5	90000206	90000305
GPR98	chr5	90001217	90001396
GPR98	chr5	90002048	90002211
GPR98	chr5	90004633	90004726
GPR98	chr5	90006798	90006876
GPR98	chr5	90007001	90007139
GPR98	chr5	90008104	90008245
GPR98	chr5	90012284	90012546
GPR98	chr5	90015865	90016040
GPR98	chr5	90016752	90016876
GPR98	chr5	90020649	90020806
GPR98	chr5	90020903	90021049
GPR98	chr5	90021366	90021473
GPR98	chr5	90024486	90024750
GPR98	chr5	90025459	90025581
GPR98	chr5	90040863	90041082
GPR98	chr5	90041408	90041612
GPR98	chr5	90046368	90046514
GPR98	chr5	90049391	90049646
GPR98	chr5	90050800	90051002
GPR98	chr5	90052271	90052447
GPR98	chr5	90052796	90052978
GPR98	chr5	90055226	90055799
GPR98	chr5	90059122	90059286
GPR98	chr5	90070003	90070120
GPR98	chr5	90072270	90072393
GPR98	chr5	90073722	90073860
GPR98	chr5	90074244	90074426
GPR98	chr5	90074682	90074914
GPR98	chr5	90076898	90077395
GPR98	chr5	90078941	90079142
GPR98	chr5	90079655	90079874
GPR98	chr5	90083888	90084127
GPR98	chr5	90085519	90085668
GPR98	chr5	90086690	90087163
GPR98	chr5	90088598	90089022
GPR98	chr5	90098556	90098699
GPR98	chr5	90100744	90101275
GPR98	chr5	90103419	90103554
GPR98	chr5	90106050	90107155
GPR98	chr5	90111436	90111553
GPR98	chr5	90119242	90119413
GPR98	chr5	90124761	90125003
GPR98	chr5	90136395	90136802
GPR98	chr5	90142207	90142416
GPR98	chr5	90144454	90144638
GPR98	chr5	90149101	90149350
GPR98	chr5	90149877	90150018
GPR98	chr5	90151558	90151718
GPR98	chr5	90159574	90159674
GPR98	chr5	90261232	90261348
GPR98	chr5	90281161	90281339
GPR98	chr5	90368264	90368421
GPR98	chr5	90398036	90398157
GPR98	chr5	90445847	90446038
GPR98	chr5	90449038	90449215
GPR98	chr5	90459599	90460038
GRK1	chr13	114321594	114322400
GRK1	chr13	114324002	114324129
GRK1	chr13	114325814	114325971
GRK1	chr13	114426047	114426130
GRK1	chr13	114429459	114429510
GRK1	chr13	114434192	114434316
GRK1	chr13	114435857	114436058
GRK1	chr13	114438041	114438637
GRM6	chr5	178395730	178395920
GRM6	chr5	178396452	178396677
GRM6	chr5	178402691	178402698
GRM6	chr5	178403108	178403160
GRM6	chr5	178404404	178404430
GRM6	chr5	178405328	178408855
GRM6	chr5	178409808	178410222
GRM6	chr5	178412268	178412285
GRM6	chr5	178412627	178412669
GRM6	chr5	178412727	178412769
GRM6	chr5	178413131	178413984
GRM6	chr5	178414211	178414476
GRM6	chr5	178415936	178416141
GRM6	chr5	178416247	178416406
GRM6	chr5	178417593	178417762
GRM6	chr5	178418425	178418560
GRM6	chr5	178418611	178419432
GRM6	chr5	178421442	178422124
GRM6	chr5	178422277	178422330
GRM6	chr5	178422897	178423207
GUCA1A	chr6	42123144	42123331
GUCA1A	chr6	42130658	42131204
GUCA1A	chr6	42141029	42141552
GUCA1A	chr6	42146018	42146167
GUCA1A	chr6	42146350	42146373
GUCA1A	chr6	42146540	42146633
GUCA1A	chr6	42146981	42147794
GUCA1B	chr6	42152139	42152680
GUCA1B	chr6	42153418	42153535
GUCA1B	chr6	42156320	42156469
GUCA1B	chr6	42162352	42162694
GUCY2D	chr17	7905988	7906052
GUCY2D	chr17	7906357	7907086
GUCY2D	chr17	7907170	7907474
GUCY2D	chr17	7909681	7910032
GUCY2D	chr17	7910378	7910462
GUCY2D	chr17	7910744	7910846
GUCY2D	chr17	7911249	7911350
GUCY2D	chr17	7912824	7912904
GUCY2D	chr17	7915462	7915668
GUCY2D	chr17	7915768	7915924
GUCY2D	chr17	7916421	7916570
GUCY2D	chr17	7917198	7917346
GUCY2D	chr17	7917919	7918082
GUCY2D	chr17	7918177	7918369
GUCY2D	chr17	7918646	7918820
GUCY2D	chr17	7919061	7919159
GUCY2D	chr17	7919245	7919339
GUCY2D	chr17	7919523	7919608
GUCY2D	chr17	7919761	7919872
GUCY2D	chr17	7923446	7923658
HMCN1	chr1	185703683	185704179
HMCN1	chr1	185815158	185815228
HMCN1	chr1	185833602	185833760
HMCN1	chr1	185834873	185834995
HMCN1	chr1	185878469	185878640
HMCN1	chr1	185880806	185880912
HMCN1	chr1	185891511	185891631
HMCN1	chr1	185892522	185892785
HMCN1	chr1	185894179	185894323
HMCN1	chr1	185897678	185897799
HMCN1	chr1	185902681	185902956
HMCN1	chr1	185926201	185926272
HMCN1	chr1	185931650	185931798
HMCN1	chr1	185932900	185933027
HMCN1	chr1	185934934	185935047
HMCN1	chr1	185939467	185939625
HMCN1	chr1	185946919	185947277
HMCN1	chr1	185950110	185950205
HMCN1	chr1	185951394	185951521
HMCN1	chr1	185953301	185953445
HMCN1	chr1	185956564	185956676
HMCN1	chr1	185958620	185958779
HMCN1	chr1	185959407	185959575
HMCN1	chr1	185962314	185962569
HMCN1	chr1	185963947	185964219
HMCN1	chr1	185966561	185966656
HMCN1	chr1	185969177	185969371
HMCN1	chr1	185970430	185970560
HMCN1	chr1	185970726	185970873
HMCN1	chr1	185972850	185972976
HMCN1	chr1	185976260	185976414
HMCN1	chr1	185984291	185984569
HMCN1	chr1	185985090	185985371
HMCN1	chr1	185986095	185986203
HMCN1	chr1	185987315	185987484
HMCN1	chr1	185988673	185988827
HMCN1	chr1	185992162	185992285
HMCN1	chr1	186007066	186007167
HMCN1	chr1	186007961	186008137
HMCN1	chr1	186008860	186009011
HMCN1	chr1	186010145	186010268
HMCN1	chr1	186014820	186014995
HMCN1	chr1	186017875	186017971
HMCN1	chr1	186022084	186022206
HMCN1	chr1	186022957	186023118
HMCN1	chr1	186024525	186024806
HMCN1	chr1	186026366	186026533
HMCN1	chr1	186030983	186031096
HMCN1	chr1	186031646	186031732
HMCN1	chr1	186034370	186034561
HMCN1	chr1	186036966	186037139
HMCN1	chr1	186038795	186038908
HMCN1	chr1	186039744	186039889
HMCN1	chr1	186043873	186044023
HMCN1	chr1	186045560	186045754
HMCN1	chr1	186047239	186047352
HMCN1	chr1	186050339	186050526
HMCN1	chr1	186051997	186052093
HMCN1	chr1	186055378	186055539
HMCN1	chr1	186056349	186056462
HMCN1	chr1	186056575	186056777
HMCN1	chr1	186057064	186057145
HMCN1	chr1	186057277	186057408
HMCN1	chr1	186057738	186057887
HMCN1	chr1	186059890	186060049
HMCN1	chr1	186062266	186062390
HMCN1	chr1	186062618	186062801
HMCN1	chr1	186063408	186063505
HMCN1	chr1	186064375	186064653
HMCN1	chr1	186072604	186072800
HMCN1	chr1	186076016	186076097
HMCN1	chr1	186077593	186077729
HMCN1	chr1	186081944	186082085
HMCN1	chr1	186083111	186083255
HMCN1	chr1	186083951	186084078
HMCN1	chr1	186084390	186084546
HMCN1	chr1	186086126	186086247
HMCN1	chr1	186086591	186086755
HMCN1	chr1	186088323	186088430
HMCN1	chr1	186088877	186089014
HMCN1	chr1	186089143	186089277
HMCN1	chr1	186092083	186092352
HMCN1	chr1	186094736	186094926
HMCN1	chr1	186097210	186097423
HMCN1	chr1	186099098	186099232
HMCN1	chr1	186099639	186099829
HMCN1	chr1	186101460	186101541
HMCN1	chr1	186105800	186106069
HMCN1	chr1	186106630	186106800
HMCN1	chr1	186106934	186107104
HMCN1	chr1	186113305	186113475
HMCN1	chr1	186113665	186113835
HMCN1	chr1	186114535	186114705
HMCN1	chr1	186114885	186115055
HMCN1	chr1	186120332	186120481
HMCN1	chr1	186120738	186120875
HMCN1	chr1	186121882	186122003
HMCN1	chr1	186122882	186123119
HMCN1	chr1	186134243	186134305
HMCN1	chr1	186135316	186135435
HMCN1	chr1	186135940	186136074
HMCN1	chr1	186140469	186140582
HMCN1	chr1	186141138	186141263
HMCN1	chr1	186143646	186143774
HMCN1	chr1	186147548	186147898
HMCN1	chr1	186151300	186151419
HMCN1	chr1	186157015	186157141
HMCN1	chr1	186158644	186160085
IDH3B	chr20	2639041	2639483
IDH3B	chr20	2639929	2640231
IDH3B	chr20	2640345	2640822
IDH3B	chr20	2640909	2641615
IDH3B	chr20	2644092	2644212
IDH3B	chr20	2644306	2644406
IDH3B	chr20	2644571	2644651
IDH3B	chr20	2644799	2644865
IMPDH1	chr7	128032331	128033082
IMPDH1	chr7	128033776	128033792
IMPDH1	chr7	128034329	128034415
IMPDH1	chr7	128034510	128035087
IMPDH1	chr7	128035185	128035328
IMPDH1	chr7	128036654	128036749
IMPDH1	chr7	128036986	128037076
IMPDH1	chr7	128038468	128038667
IMPDH1	chr7	128040149	128040258
IMPDH1	chr7	128040387	128040945
IMPDH1	chr7	128041069	128041170
IMPDH1	chr7	128043760	128043808
IMPDH1	chr7	128045821	128046002
IMPDH1	chr7	128049343	128049540
IMPDH1	chr7	128049810	128050306
IMPG2	chr3	100945570	100945825
IMPG2	chr3	100947641	100947720
IMPG2	chr3	100948224	100948434
IMPG2	chr3	100949801	100949989
IMPG2	chr3	100951625	100951835
IMPG2	chr3	100961532	100961751
IMPG2	chr3	100962373	100963631
IMPG2	chr3	100964646	100964949
IMPG2	chr3	100972540	100972625
IMPG2	chr3	100976373	100976617
IMPG2	chr3	100986355	100986375
IMPG2	chr3	100988359	100988417
IMPG2	chr3	100992425	100992586
IMPG2	chr3	100994507	100994589
IMPG2	chr3	100995508	100995557
IMPG2	chr3	101010323	101010354
IMPG2	chr3	101022990	101023156
IMPG2	chr3	101038428	101038676
IMPG2	chr3	101039132	101039404
INPP5E	chr9	139323071	139324259
INPP5E	chr9	139324729	139324865
INPP5E	chr9	139325454	139325569
INPP5E	chr9	139326276	139326437
INPP5E	chr9	139326931	139327038
INPP5E	chr9	139327408	139327527
INPP5E	chr9	139327607	139327731
INPP5E	chr9	139328489	139328586
INPP5E	chr9	139329192	139329315
INPP5E	chr9	139333060	139334274
INVS	chr9	102861538	102861698
INVS	chr9	102863583	102864299
INVS	chr9	102866780	102866909
INVS	chr9	102888665	102888831
INVS	chr9	102891958	102893185
INVS	chr9	102894152	102894237
INVS	chr9	102977207	102977322
INVS	chr9	102977683	102977770
INVS	chr9	102988344	102988517
INVS	chr9	102991942	102992109
INVS	chr9	103002342	103002522
INVS	chr9	103004852	103004961
INVS	chr9	103008898	103009069
INVS	chr9	103014565	103014720
INVS	chr9	103015189	103015418
INVS	chr9	103027104	103027210
INVS	chr9	103035146	103035358
INVS	chr9	103046602	103046885
INVS	chr9	103054608	103055325
INVS	chr9	103059199	103059428
INVS	chr9	103060218	103060590
INVS	chr9	103062850	103063282
IQCB1	chr3	121488610	121489421
IQCB1	chr3	121491404	121491560
IQCB1	chr3	121500590	121500721
IQCB1	chr3	121507131	121507279
IQCB1	chr3	121508920	121509062
IQCB1	chr3	121514304	121514413
IQCB1	chr3	121515965	121516074
IQCB1	chr3	121518043	121518221
IQCB1	chr3	121526191	121526290
IQCB1	chr3	121527763	121527856
IQCB1	chr3	121544898	121545027
IQCB1	chr3	121547317	121547479
IQCB1	chr3	121547708	121547819
IQCB1	chr3	121552783	121553326
IQCB1	chr3	121553813	121553926
JAG1	chr20	10618332	10620603
JAG1	chr20	10621431	10621581
JAG1	chr20	10621761	10621892
JAG1	chr20	10622108	10622341
JAG1	chr20	10622431	10622540
JAG1	chr20	10623136	10623249
JAG1	chr20	10624426	10624511
JAG1	chr20	10625005	10625032
JAG1	chr20	10625511	10625627
JAG1	chr20	10625791	10625904
JAG1	chr20	10626004	10626117
JAG1	chr20	10626619	10627014
JAG1	chr20	10627587	10627751
JAG1	chr20	10628608	10628758
JAG1	chr20	10629197	10629370
JAG1	chr20	10629709	10629755
JAG1	chr20	10630170	10630283
JAG1	chr20	10630895	10631008
JAG1	chr20	10632229	10632342
JAG1	chr20	10632779	10632898
JAG1	chr20	10633116	10633246
JAG1	chr20	10637046	10637106
JAG1	chr20	10639116	10639370
JAG1	chr20	10642850	10643154
JAG1	chr20	10644611	10644662
JAG1	chr20	10653349	10653654
JAG1	chr20	10654098	10654608
KCNJ13	chr2	233631174	233633523
KCNJ13	chr2	233635613	233636115
KCNV2	chr9	2717239	2719095
KCNV2	chr9	2729446	2730037
KLHL7	chr7	23145353	23145765
KLHL7	chr7	23145914	23146413
KLHL7	chr7	23157453	23157583
KLHL7	chr7	23163396	23163498
KLHL7	chr7	23164307	23164400
KLHL7	chr7	23164477	23164560
KLHL7	chr7	23164599	23165255
KLHL7	chr7	23165380	23165668
KLHL7	chr7	23180278	23180310
KLHL7	chr7	23180388	23180563
KLHL7	chr7	23183470	23183644
KLHL7	chr7	23191686	23191828
KLHL7	chr7	23195610	23195787
KLHL7	chr7	23205317	23205557
KLHL7	chr7	23207455	23207721
KLHL7	chr7	23212408	23212664
KLHL7	chr7	23213634	23215040
LCA5	chr6	80194708	80198933
LCA5	chr6	80201305	80201447
LCA5	chr6	80202268	80202364
LCA5	chr6	80203330	80203467
LCA5	chr6	80222929	80223458
LCA5	chr6	80228422	80228802
LCA5	chr6	80234881	80234986
LCA5	chr6	80246833	80247175
LRAT	chr4	155548097	155548301
LRAT	chr4	155557481	155557548
LRAT	chr4	155619550	155621052
LRAT	chr4	155649855	155649935
LRAT	chr4	155650591	155650730
LRAT	chr4	155652835	155652938
LRAT	chr4	155661990	155662050
LRAT	chr4	155665123	155666018
LRAT	chr4	155666526	155666694
LRAT	chr4	155669341	155669540
LRAT	chr4	155670136	155674270
LRP5	chr11	68080077	68080273
LRP5	chr11	68115315	68115711
LRP5	chr11	68125118	68125315
LRP5	chr11	68131215	68131411
LRP5	chr11	68133039	68133170
LRP5	chr11	68153784	68154180
LRP5	chr11	68157349	68157520
LRP5	chr11	68170951	68171167
LRP5	chr11	68171445	68171884
LRP5	chr11	68173992	68174281
LRP5	chr11	68177382	68177608
LRP5	chr11	68178904	68179088
LRP5	chr11	68180427	68180663
LRP5	chr11	68181157	68181480
LRP5	chr11	68183796	68183995
LRP5	chr11	68190957	68191165
LRP5	chr11	68192570	68192760
LRP5	chr11	68193446	68193655
LRP5	chr11	68197043	68197168
LRP5	chr11	68201070	68201306
LRP5	chr11	68204357	68204467
LRP5	chr11	68205914	68206150
LRP5	chr11	68207245	68207421
LRP5	chr11	68213041	68213154
LRP5	chr11	68213904	68214001
LRP5	chr11	68214449	68214625
LRP5	chr11	68216277	68216743
MAK	chr6	10762956	10764839
MAK	chr6	10775561	10775692
MAK	chr6	10784657	10784805
MAK	chr6	10785053	10785157
MAK	chr6	10791908	10792080
MAK	chr6	10796231	10796542
MAK	chr6	10797849	10798106
MAK	chr6	10802125	10802292
MAK	chr6	10803953	10804124
MAK	chr6	10809043	10809175
MAK	chr6	10813877	10813956
MAK	chr6	10818083	10818204
MAK	chr6	10819119	10819173
MAK	chr6	10830781	10831112
MAK	chr6	10838575	10838728
MAK	chr6	10838736	10838764
MERTK	chr2	112656056	112656373
MERTK	chr2	112686697	112687117
MERTK	chr2	112702537	112702637
MERTK	chr2	112704971	112705144
MERTK	chr2	112722768	112722854
MERTK	chr2	112725714	112725829
MERTK	chr2	112732866	112733049
MERTK	chr2	112740419	112740570
MERTK	chr2	112751828	112751997
MERTK	chr2	112752031	112752048
MERTK	chr2	112754753	112754781
MERTK	chr2	112754816	112754871
MERTK	chr2	112754873	112754893
MERTK	chr2	112754895	112755053
MERTK	chr2	112758778	112758863
MERTK	chr2	112760669	112761020
MERTK	chr2	112761481	112761561
MERTK	chr2	112765960	112766072
MERTK	chr2	112766075	112766139
MERTK	chr2	112767525	112767643
MERTK	chr2	112776927	112776939
MERTK	chr2	112776957	112776959
MERTK	chr2	112776990	112777099
MERTK	chr2	112778181	112778231
MERTK	chr2	112778999	112779158
MERTK	chr2	112779835	112779975
MERTK	chr2	112780079	112780153
MERTK	chr2	112785928	112787138
MKKS	chr20	10385832	10386335
MKKS	chr20	10388264	10388374
MKKS	chr20	10389276	10389451
MKKS	chr20	10393178	10394579
MKKS	chr20	10401176	10401406
MKKS	chr20	10412332	10412570
MKKS	chr20	10414756	10414870
MKS1	chr17	56282799	56283531
MKS1	chr17	56283644	56283741
MKS1	chr17	56283781	56283782
MKS1	chr17	56283826	56283908
MKS1	chr17	56284446	56284579
MKS1	chr17	56285255	56285362
MKS1	chr17	56285466	56285535
MKS1	chr17	56285874	56285944
MKS1	chr17	56288020	56288085
MKS1	chr17	56288341	56288383
MKS1	chr17	56289739	56289795
MKS1	chr17	56290343	56290451
MKS1	chr17	56291126	56291230
MKS1	chr17	56291620	56291748
MKS1	chr17	56292102	56292199
MKS1	chr17	56293449	56293604
MKS1	chr17	56294027	56294097
MKS1	chr17	56295981	56296090
MKS1	chr17	56296512	56296666
MKS1	chr17	56296823	56296966
MTTP	chr4	100484918	100485088
MTTP	chr4	100485238	100485583
MTTP	chr4	100491857	100492022
MTTP	chr4	100495864	100496127
MTTP	chr4	100503062	100503249
MTTP	chr4	100504531	100505350
MTTP	chr4	100510800	100510907
MTTP	chr4	100512392	100512508
MTTP	chr4	100512808	100512947
MTTP	chr4	100515890	100516040
MTTP	chr4	100518224	100518381
MTTP	chr4	100521722	100521890
MTTP	chr4	100522764	100522871
MTTP	chr4	100527905	100528117
MTTP	chr4	100529923	100530134
MTTP	chr4	100532300	100532397
MTTP	chr4	100532489	100532610
MTTP	chr4	100534070	100534297
MTTP	chr4	100540131	100540255
MTTP	chr4	100542218	100542388
MTTP	chr4	100543834	100545156
MYO7A	chr11	76839310	76839535
MYO7A	chr11	76841635	76841698
MYO7A	chr11	76850447	76850526
MYO7A	chr11	76853593	76853607
MYO7A	chr11	76853755	76853868
MYO7A	chr11	76858844	76858996
MYO7A	chr11	76866953	76867137
MYO7A	chr11	76867706	76867827
MYO7A	chr11	76867908	76868050
MYO7A	chr11	76868325	76868438
MYO7A	chr11	76869323	76869476
MYO7A	chr11	76870493	76870569
MYO7A	chr11	76871209	76871328
MYO7A	chr11	76872019	76872161
MYO7A	chr11	76873166	76873376
MYO7A	chr11	76873899	76874034
MYO7A	chr11	76877102	76877208
MYO7A	chr11	76883794	76883931
MYO7A	chr11	76885644	76885960
MYO7A	chr11	76886418	76886510
MYO7A	chr11	76888595	76888689
MYO7A	chr11	76890091	76890175
MYO7A	chr11	76890781	76890999
MYO7A	chr11	76891420	76891527
MYO7A	chr11	76892426	76892635
MYO7A	chr11	76892997	76893200
MYO7A	chr11	76893469	76893645
MYO7A	chr11	76894104	76894202
MYO7A	chr11	76895633	76896041
MYO7A	chr11	76900389	76900515
MYO7A	chr11	76901065	76901184
MYO7A	chr11	76901742	76902232
MYO7A	chr11	76903096	76903323
MYO7A	chr11	76905076	76905186
MYO7A	chr11	76905399	76905569
MYO7A	chr11	76908526	76908643
MYO7A	chr11	76909540	76909666
MYO7A	chr11	76910580	76910863
MYO7A	chr11	76912493	76912683
MYO7A	chr11	76913345	76913469
MYO7A	chr11	76914105	76914262
MYO7A	chr11	76915121	76915274
MYO7A	chr11	76916507	76916662
MYO7A	chr11	76917142	76917247
MYO7A	chr11	76918041	76918447
MYO7A	chr11	76919475	76919562
MYO7A	chr11	76919742	76920401
MYO7A	chr11	76921923	76921956
MYO7A	chr11	76922197	76922382
MYO7A	chr11	76922866	76924080
MYO7A	chr11	76924905	76925024
MYO7A	chr11	76925652	76926284
NPHP1	chr2	110879888	110886836
NPHP1	chr2	110889256	110889368
NPHP1	chr2	110901119	110902146
NPHP1	chr2	110904330	110904412
NPHP1	chr2	110905493	110905603
NPHP1	chr2	110907759	110907833
NPHP1	chr2	110917704	110917832
NPHP1	chr2	110919180	110919274
NPHP1	chr2	110920625	110922307
NPHP1	chr2	110922629	110922732
NPHP1	chr2	110926029	110926130
NPHP1	chr2	110927383	110927575
NPHP1	chr2	110935618	110936124
NPHP1	chr2	110936331	110936512
NPHP1	chr2	110937201	110937261
NPHP1	chr2	110958998	110959071
NPHP1	chr2	110959950	110960056
NPHP1	chr2	110962477	110962643
NPHP3	chr3	132339976	132340136
NPHP3	chr3	132399453	132401662
NPHP3	chr3	132402243	132402368
NPHP3	chr3	132403398	132405231
NPHP3	chr3	132405995	132406070
NPHP3	chr3	132407494	132407735
NPHP3	chr3	132407918	132408107
NPHP3	chr3	132409372	132409494
NPHP3	chr3	132410036	132410130
NPHP3	chr3	132411498	132412709
NPHP3	chr3	132413671	132414000
NPHP3	chr3	132415575	132415657
NPHP3	chr3	132416104	132416206
NPHP3	chr3	132418197	132418294
NPHP3	chr3	132418762	132418905
NPHP3	chr3	132419178	132419292
NPHP3	chr3	132420274	132420377
NPHP3	chr3	132423042	132423215
NPHP3	chr3	132424518	132424658
NPHP3	chr3	132426945	132427101
NPHP3	chr3	132431285	132431295
NPHP3	chr3	132431970	132432130
NPHP3	chr3	132433929	132434062
NPHP3	chr3	132435601	132436199
NPHP3	chr3	132436799	132436961
NPHP3	chr3	132437838	132437988
NPHP3	chr3	132438549	132438674
NPHP3	chr3	132440519	132440551
NPHP3	chr3	132440559	132440618
NPHP3	chr3	132440807	132441303
NPHP4	chr1	5922871	5926518
NPHP4	chr1	5927090	5927712
NPHP4	chr1	5927800	5928435
NPHP4	chr1	5933312	5933901
NPHP4	chr1	5934531	5934717
NPHP4	chr1	5934934	5935160
NPHP4	chr1	5936014	5936138
NPHP4	chr1	5936446	5936583
NPHP4	chr1	5936939	5937526
NPHP4	chr1	5939406	5939692
NPHP4	chr1	5940174	5942909
NPHP4	chr1	5946555	5947032
NPHP4	chr1	5947346	5947526
NPHP4	chr1	5948520	5948670
NPHP4	chr1	5950928	5951088
NPHP4	chr1	5964677	5964864
NPHP4	chr1	5965352	5965543
NPHP4	chr1	5965692	5965843
NPHP4	chr1	5967175	5967282
NPHP4	chr1	5969212	5969273
NPHP4	chr1	5987709	5987847
NPHP4	chr1	5993207	5993389
NPHP4	chr1	6007164	6007290
NPHP4	chr1	6008130	6008311
NPHP4	chr1	6012760	6012896
NPHP4	chr1	6021854	6022009
NPHP4	chr1	6027359	6027423
NPHP4	chr1	6029147	6029319
NPHP4	chr1	6038330	6038473
NPHP4	chr1	6046215	6046387
NPHP4	chr1	6052304	6052533
NR2E3	chr15	72084977	72085061
NR2E3	chr15	72099357	72099543
NR2E3	chr15	72101616	72101685
NR2E3	chr15	72102894	72103201
NR2E3	chr15	72103823	72103949
NR2E3	chr15	72104106	72104209
NR2E3	chr15	72104295	72104516
NR2E3	chr15	72104676	72104851
NR2E3	chr15	72105729	72105929
NR2E3	chr15	72105931	72105976
NR2E3	chr15	72106353	72107270
NR2E3	chr15	72109893	72110559
NRL	chr14	24549316	24550777
NRL	chr14	24550889	24551137
NRL	chr14	24551677	24552084
NRL	chr14	24553729	24553834
NRL	chr14	24562394	24562717
NRL	chr14	24564247	24564339
NYX	chrX	41306687	41307179
NYX	chrX	41331434	41331708
NYX	chrX	41332744	41334963
OFD1	chrX	13752832	13753202
OFD1	chrX	13753367	13753465
OFD1	chrX	13754227	13754415
OFD1	chrX	13754597	13754797
OFD1	chrX	13756813	13757033
OFD1	chrX	13757121	13757433
OFD1	chrX	13758208	13758332
OFD1	chrX	13762534	13762638
OFD1	chrX	13764438	13764574
OFD1	chrX	13764899	13765072
OFD1	chrX	13767546	13767652
OFD1	chrX	13769368	13769487
OFD1	chrX	13770823	13771560
OFD1	chrX	13773270	13773361
OFD1	chrX	13774697	13774886
OFD1	chrX	13775779	13775909
OFD1	chrX	13776456	13776567
OFD1	chrX	13778234	13778839
OFD1	chrX	13779204	13779330
OFD1	chrX	13780463	13780563
OFD1	chrX	13781864	13781974
OFD1	chrX	13785246	13785403
OFD1	chrX	13786024	13786343
OFD1	chrX	13786837	13786904
OFD1	chrX	13787185	13787480
OPA1	chr3	193310933	193311198
OPA1	chr3	193321289	193321346
OPA1	chr3	193332512	193332830
OPA1	chr3	193333463	193333559
OPA1	chr3	193334967	193335074
OPA1	chr3	193335573	193335626
OPA1	chr3	193336616	193336726
OPA1	chr3	193343847	193343991
OPA1	chr3	193346298	193346333
OPA1	chr3	193349401	193349454
OPA1	chr3	193353207	193353311
OPA1	chr3	193354984	193355070
OPA1	chr3	193355741	193355854
OPA1	chr3	193360554	193360634
OPA1	chr3	193360764	193360838
OPA1	chr3	193361162	193361233
OPA1	chr3	193361317	193361416
OPA1	chr3	193361764	193361940
OPA1	chr3	193363342	193363414
OPA1	chr3	193363517	193363589
OPA1	chr3	193364854	193364969
OPA1	chr3	193365859	193366249
OPA1	chr3	193366555	193366660
OPA1	chr3	193372651	193372816
OPA1	chr3	193374869	193375021
OPA1	chr3	193376676	193376784
OPA1	chr3	193377271	193377350
OPA1	chr3	193380611	193380751
OPA1	chr3	193382669	193382785
OPA1	chr3	193384085	193384178
OPA1	chr3	193384959	193385069
OPA1	chr3	193385160	193385244
OPA1	chr3	193386104	193386720
OPA1	chr3	193409183	193409921
OPA1	chr3	193412395	193415612
OPA3	chr19	46030685	46032714
OPA3	chr19	46049541	46057169
OPA3	chr19	46087881	46088122
OPA3	chr19	46105353	46105470
OTX2	chr14	57267426	57269073
OTX2	chr14	57270906	57271081
OTX2	chr14	57272078	57272381
OTX2	chr14	57273422	57273441
OTX2	chr14	57276877	57277197
PANK2	chr20	3869581	3869663
PANK2	chr20	3869742	3870379
PANK2	chr20	3870517	3870579
PANK2	chr20	3871887	3872058
PANK2	chr20	3888573	3888925
PANK2	chr20	3889337	3889552
PANK2	chr20	3891224	3891477
PANK2	chr20	3893105	3893281
PANK2	chr20	3897574	3897697
PANK2	chr20	3899318	3899443
PANK2	chr20	3903891	3907605
PAX2	chr10	102495360	102495490
PAX2	chr10	102505468	102506060
PAX2	chr10	102506772	102507776
PAX2	chr10	102508609	102509673
PAX2	chr10	102510451	102510648
PAX2	chr10	102539255	102539340
PAX2	chr10	102541003	102541122
PAX2	chr10	102546700	102546768
PAX2	chr10	102566187	102566362
PAX2	chr10	102568867	102568995
PAX2	chr10	102584405	102584510
PAX2	chr10	102584659	102584741
PAX2	chr10	102586766	102586852
PAX2	chr10	102587300	102589698
PCDH15	chr10	55562531	55566890
PCDH15	chr10	55568211	55569306
PCDH15	chr10	55570316	55570436
PCDH15	chr10	55571309	55571379
PCDH15	chr10	55575999	55576037
PCDH15	chr10	55577755	55578144
PCDH15	chr10	55580860	55583119
PCDH15	chr10	55583169	55583173
PCDH15	chr10	55583540	55583545
PCDH15	chr10	55584896	55584901
PCDH15	chr10	55587153	55587308
PCDH15	chr10	55588325	55588333
PCDH15	chr10	55590914	55590922
PCDH15	chr10	55591075	55591293
PCDH15	chr10	55600080	55600256
PCDH15	chr10	55616935	55617023
PCDH15	chr10	55626402	55626617
PCDH15	chr10	55663003	55663130
PCDH15	chr10	55664953	55665002
PCDH15	chr10	55666636	55666977
PCDH15	chr10	55698575	55698715
PCDH15	chr10	55700626	55700735
PCDH15	chr10	55719492	55719604
PCDH15	chr10	55721512	55721652
PCDH15	chr10	55754339	55755525
PCDH15	chr10	55779952	55780176
PCDH15	chr10	55782652	55782957
PCDH15	chr10	55826517	55826645
PCDH15	chr10	55839091	55839184
PCDH15	chr10	55849744	55849823
PCDH15	chr10	55892635	55892767
PCDH15	chr10	55912860	55913053
PCDH15	chr10	55943204	55943353
PCDH15	chr10	55944894	55945028
PCDH15	chr10	55949124	55949144
PCDH15	chr10	55955443	55955649
PCDH15	chr10	55973696	55973808
PCDH15	chr10	55996583	55996691
PCDH15	chr10	56077031	56077201
PCDH15	chr10	56089356	56089466
PCDH15	chr10	56106125	56106244
PCDH15	chr10	56128880	56129035
PCDH15	chr10	56138542	56138702
PCDH15	chr10	56287572	56287637
PCDH15	chr10	56335033	56335041
PCDH15	chr10	56345294	56345308
PCDH15	chr10	56400831	56400836
PCDH15	chr10	56423932	56424050
PCDH15	chr10	56560685	56561051
PCDH15	chr10	56657210	56657260
PCDH15	chr10	56926336	56926411
PCDH15	chr10	57079359	57079374
PCDH15	chr10	57387385	57387513
PCDH15	chr10	57387625	57387702
PDE6A	chr5	149237519	149240534
PDE6A	chr5	149242682	149242829
PDE6A	chr5	149245733	149247455
PDE6A	chr5	149247658	149247721
PDE6A	chr5	149262992	149263099
PDE6A	chr5	149264042	149264142
PDE6A	chr5	149264343	149264430
PDE6A	chr5	149265828	149265937
PDE6A	chr5	149274746	149274853
PDE6A	chr5	149275919	149276339
PDE6A	chr5	149277926	149278069
PDE6A	chr5	149278938	149279087
PDE6A	chr5	149283211	149283258
PDE6A	chr5	149286875	149286941
PDE6A	chr5	149294506	149294570
PDE6A	chr5	149301198	149301272
PDE6A	chr5	149310591	149310731
PDE6A	chr5	149313493	149313582
PDE6A	chr5	149314129	149314281
PDE6A	chr5	149323763	149324356
PDE6B	chr4	619373	619883
PDE6B	chr4	628466	628618
PDE6B	chr4	629669	629758
PDE6B	chr4	645348	645546
PDE6B	chr4	645774	645877
PDE6B	chr4	646062	646342
PDE6B	chr4	646966	647108
PDE6B	chr4	647226	647496
PDE6B	chr4	647641	647781
PDE6B	chr4	647869	648458
PDE6B	chr4	648613	648677
PDE6B	chr4	649729	649795
PDE6B	chr4	650034	650081
PDE6B	chr4	650663	650812
PDE6B	chr4	651140	651283
PDE6B	chr4	652741	652806
PDE6B	chr4	654256	654402
PDE6B	chr4	655923	656030
PDE6B	chr4	656298	656407
PDE6B	chr4	656889	656976
PDE6B	chr4	657512	658010
PDE6B	chr4	658670	658733
PDE6B	chr4	659044	659118
PDE6B	chr4	660320	660403
PDE6B	chr4	661645	661795
PDE6B	chr4	663835	664571
PDE6C	chr10	95372345	95372962
PDE6C	chr10	95380389	95380541
PDE6C	chr10	95380648	95380737
PDE6C	chr10	95381689	95381829
PDE6C	chr10	95385332	95385406
PDE6C	chr10	95386397	95386461
PDE6C	chr10	95386562	95386628
PDE6C	chr10	95389015	95389062
PDE6C	chr10	95394515	95394664
PDE6C	chr10	95395254	95395397
PDE6C	chr10	95396752	95396820
PDE6C	chr10	95399827	95399973
PDE6C	chr10	95400207	95400314
PDE6C	chr10	95400677	95400786
PDE6C	chr10	95405717	95405804
PDE6C	chr10	95415517	95415617
PDE6C	chr10	95418658	95418765
PDE6C	chr10	95418861	95418924
PDE6C	chr10	95421816	95421890
PDE6C	chr10	95422317	95422400
PDE6C	chr10	95422785	95422935
PDE6C	chr10	95425117	95425767
PDE6G	chr17	79617489	79618180
PDE6G	chr17	79618675	79618715
PDE6G	chr17	79620190	79620394
PDE6G	chr17	79623523	79623607
PDZD7	chr10	102769007	102769107
PDZD7	chr10	102770029	102770640
PDZD7	chr10	102771447	102771518
PDZD7	chr10	102771682	102771773
PDZD7	chr10	102771924	102772015
PDZD7	chr10	102775393	102775568
PDZD7	chr10	102776134	102776184
PDZD7	chr10	102777089	102777372
PDZD7	chr10	102777856	102778053
PDZD7	chr10	102778579	102778974
PDZD7	chr10	102780375	102780435
PDZD7	chr10	102781555	102782142
PDZD7	chr10	102782372	102783825
PDZD7	chr10	102789751	102790141
PDZD7	chr10	102790830	102790890
PEX1	chr7	92116334	92116855
PEX1	chr7	92118607	92119560
PEX1	chr7	92122267	92123710
PEX1	chr7	92123801	92123943
PEX1	chr7	92126027	92126091
PEX1	chr7	92129018	92129152
PEX1	chr7	92130821	92131393
[truncated: 790 more rows]
